# Supplementary material for: Toxicological Relevance of Biogenic Amines in Honey: Dietary Exposure and Integrated Risk Indicators in Algerian and Moroccan Honeys
Source: Foods. 2026 Apr 17;15(8):1411. doi: 10.3390/foods15081411 (PMC13115006; doi:10.3390/foods15081411)
Supplement: Supplementary file 1 [file foods-15-01411-s001.zip]

Archive with 1 entries (1 files):
- foods-4222268-supplementary.pdf
